# Supplementary material for: Development of a Modified Global Physical Activity Questionnaire and Its Construct Validity among Adults in Kerala, India
Source: Diabetology (Basel). Author manuscript; Available in PMC 2024 Jun 25. (PMC7615963; doi:10.3390/diabetology4020020)
Supplement: Supplementary Materials [file EMS196066-supplement-Supplementary_Materials.zip]

Archive with 1 entries (1 files):
- diabetology-2403509-supplementary.pdf
